# Supplementary material for: Development and Characterization of Synthetic Allotetraploids Between Diploid Species Gossypium herbaceum and Gossypium nelsonii for Cotton Genetic Improvement
Source: Plants (Basel). 2025 May 26;14(11):1620. doi: 10.3390/plants14111620 (PMC12158148; doi:10.3390/plants14111620)
Supplement: Supplementary file 1 [file plants-14-01620-s001.zip]

Archive with 1 entries (1 files):
- plants-3626189-supplementary.pdf
